# Supplementary material for: Design and Characterization of Mutated Variants of the Oncotoxic Parvoviral Protein NS1
Source: Viruses. 2023 Jan 11;15(1):209. doi: 10.3390/v15010209 (PMC9866090; doi:10.3390/v15010209)
Supplement: Supplementary file 1 [file viruses-15-00209-s001.zip]

Archive with 1 entries (1 files):
- viruses-2107811-supplementary.pdf
